# Supplementary material for: Protective Effects of Hif2 Inhibitor PT-2385 on a Neurological Disorder Induced by Deficiency of Irp2
Source: Front Neurosci. 2021 Oct 5;15:715222. doi: 10.3389/fnins.2021.715222 (PMC8525628; doi:10.3389/fnins.2021.715222)
Supplement: Supplementary file 1 [file Table_1.XLSX]

## Sheet: Sheet1
Figure 1B
		Irp1 1	Irp1 2	Irp1 3	Irp2 1	Irp2 2	Irp2 3	Tfr1 1	Tfr1 2	Tfr1 3	Ft 1	Ft 2	Ft 3	actin1	actin2	actin3
Cerebrum	WT	11241	15678.7	6877.49	16302.1	15432.1	16987.5	18501.9	23549.8	11325.8	2586.1	4328.55	2239.51	15249.7	21886.3	8638.45
	Irp2-/-	14589.3	19475.6	9654.37	1347.91	1435.78	1789.26	6971.5	11593.6	4987.28	16112.6	18459.8	9657.43	15915.2	20587.5	8907.03
Cerebellum	WT	12806.2	14557.3	9875.62	18835.6	17660	12597.3	14421.3	15987.5	12579.4	3264.2	5789.47	3599.28	15702	17785.9	9693.25
	Irp2-/-	19024.6	18779.5	14228.6	1743.1	2251.04	897.258	6620.26	6854.39	5874.29	10195.3	15697.3	10157.7	17816.1	15085.5	12018
Brainstem	WT	11794.4	10224.9	13298.4	14893.4	17782.6	19965.5	10601.4	9876.29	17529.7	1103.45	2597.2	5988.63	16854.2	14356.9	20449.8
	Irp2-/-	14023.7	14597.5	17884.4	2439.62	1359.23	1578.95	6190.91	4399.22	6988.4	5066.91	8759.36	17396.3	14076.8	12257	21104.9
Spinal cord	WT	13150.6	8997.85	10589.3	12859.6	14487.5	15418.4	12002	8547.64	13219	2740.98	1459.7	3387.29	18125.6	10969.5	11175.4
	Irp2-/-	20256.4	12853.4	14687.4	1294.75	1135.2	1457.85	7239.33	4792.91	7598.5	8924.38	4988.33	10968.3	18756.1	12631.8	12213.2
Figure 1D
		HIF1 1	HIF1 2	HIF1 3	LDHA 1	LDHA 2	LDHA 3	GLUT1 1	GLUT1 2	GLUT1 3	Hk2 1	Hk2 2	Hk2 3	actin1	actin2	actin3
Cerebrum	WT	15874.2	16982	13741.6	14897.7	16936.3	8593.22	14260	19935.6	7875.29	15779.5	17551.8	9159.67	15249.7	21886.3	8638.45
	Irp2-/-	17987.7	14328.4	15578.3	20178.3	23894.6	15769.5	20387.6	25763.2	15078.3	19684.3	25085.2	13354.6	15915.2	20587.5	8907.03
Cerebellum	WT	15597.9	16378.2	13259.1	12597.8	10053.8	8874.86	11964.2	12938.8	10587.8	13579.3	9530.38	8976.64	15702	17785.9	9693.25
	Irp2-/-	16879.4	12183.9	14984.4	19963.2	17141.6	15473.9	21287.4	20849.1	19189.7	22871.5	17863.5	17754.9	17816.1	15085.5	12018
Brainstem	WT	13277.1	14495.1	16087.3	12293.1	11843.8	14859.3	15778.1	13876.1	18432.9	12483.9	9139.79	15698.3	16854.2	14356.9	20449.8
	Irp2-/-	15433.2	14155.8	14541.9	18778.2	12549.6	20847.4	21359.3	19656	27981.4	17594.7	13726.8	19396.6	14076.8	12257	21104.9
Spinal cord	WT	15998.3	11429.7	12841.9	14485.2	9092.55	10859.5	14219.4	6904.26	8845.68	11875.1	6028.03	8429.57	18125.6	10969.5	11175.4
	Irp2-/-	16596.6	10987.5	13800.2	21278.6	15458.9	18447.3	21245.9	15812.5	14428	19876.5	12410.2	14327.7	18756.1	12631.8	12213.2
Figure 1F
		HIF2 1	HIF2 2	HIF2 3	Fxn 1	Fxn 2	Fxn 3	Iscu 1	Iscu 2	Iscu 3	Ndufs1 1	Ndufs1 2	Ndufs1 3	SdhB 1	SdhB 2	SdhB 3	Uqcrfs1 1	Uqcrfs1 2	Uqcrfs1 3	actin1	actin2	actin3
Cerebrum	WT	14871.6	19193.6	8228.88	18479.6	22694.6	15783.9	18978.5	22360	13027	22587.2	23794.9	14359.5	19880.4	22396.5	16976.3	22357.9	23574.2	8923.59	15249.7	21886.3	8638.45
	Irp2-/-	19884.4	25229.5	16308.2	12597.9	15883.2	7819.13	12874.6	13487.3	8897.85	11289.6	12873.5	7893.57	10025.3	11325.2	9242.33	12871.1	15694.2	7801.38	15915.2	20587.5	8907.03
Cerebellum	WT	14897.6	12902.3	9893.67	19876.5	21350.8	18557.8	16977.9	18942.6	14710.4	18745.2	19667.8	16011.7	16988.6	18225.8	13276.2	19675.2	19843.6	17044.1	15702	17785.9	9693.25
	Irp2-/-	22598.8	18319	19876.9	13159.7	14558.4	11928.3	10853.8	11497.6	8903.18	14597.3	14583.5	11432.2	7789.25	6884.96	6792.96	10981.1	12479.6	12007.8	17816.1	15085.5	12018
Brainstem	WT	12289.6	9129.86	15679.5	16583.2	16957.7	20704.3	19578.6	12894.7	20507	14259.9	18846.9	17923	11554.2	19983.8	22494	13552.7	18793.3	18076.9	16854.2	14356.9	20449.8
	Irp2-/-	18479.6	11455.6	22557.3	10683.5	9497.86	20854	8827.6	8948.85	18525	7419.3	9643.2	11513.2	7421.86	7856.75	8011.43	8849.26	6758.22	12933.2	14076.8	12257	21104.9
Spinal cord	WT	16573.9	12188.2	11857.3	18843.2	13879.8	14155.7	16874.4	11873.9	12718.2	20973.9	15479.6	17519	19847.5	14489.3	13638.4	17598.2	15443.5	12319.5	18125.6	10969.5	11175.4
	Irp2-/-	23847.1	19785.8	22988.1	11794	6782.19	9234.38	11872.9	6673.52	8710.74	8974.29	9754.32	12580.7	9974.26	7541.36	9077.15	13212.8	11597.7	10406.4	18756.1	12631.8	12213.2
Figure 2A
WT DMSO	1	2	3	4	5	6	7	8	9	10
before treatment	31.2	30.9	29.6	28.7	28	29	29.8	28.6	30	28.7
after treatment	32	31.3	30.1	29.3	28.8	29.7	30.2	29.3	30.1	29.9
Irp2-/- DMSO	1	2	3	4	5	6	7	8	9	10
before treatment	27.8	29	27.6	28.5	29.8	29.1	28.8	28.4	30.3	29
after treatment	28.4	29.7	28.2	29.3	30.1	29.9	28.1	28.8	30.4	29.2
Irp2-/- PT2385	1	2	3	4	5	6	7	8	9	10
before treatment	29.3	28.6	29	30.1	29.6	28.7	30.2	28.3	30.6	27.9
after treatment	29.4	29.2	29.6	30.3	30.4	29.2	30.3	28.8	31.3	28.5
Irp2-/- PX-478	1	2	3	4	5	6	7	8	9	10
before treatment	27.8	28.6	28	29.4	28.3	28.9	30.4	28.5	30.8	28.1
after treatment	28.6	29.2	28.4	30.1	29	29.5	30.6	29.1	30.5	28.8
Figure 2B
	WT DMSO				Irp2-/- DMSO				Irp2-/- PT2385				Irp2-/- PX-478
1	52.7	64.9	59.8	1	52.3	49.7	58.4	1	58.7	48.6	61.3	1	31.4	31.8	36.2
2	71.2	82.3	66.7	2	25.8	26.7	28.6	2	44.6	39.6	46.7	2	39.2	38.7	42.8
3	60.7	58.5	63.8	3	33.6	31.2	29.5	3	50.8	42.7	46.9	3	29.5	30.6	32.9
4	64.3	67.9	78.5	4	26.9	27.7	25.4	4	44.8	42.5	46.6	4	43.6	38.7	34.1
5	56.7	62.1	63.2	5	36.3	33.7	39.3	5	42.8	40	37.2	5	30.1	32.6	34.3
6	63.2	71.9	65.6	6	32.6	30.8	31.9	6	44.1	39.7	46.2	6	29.8	30.9	37.1
7	59.8	61.2	58.7	7	28.2	29.6	30.9	7	42.6	45.8	39.4	7	32	29.6	33.7
8	65.8	70.9	61.3	8	29.2	31.9	30.4	8	46.4	39.7	38.7	8	24.5	26.5	28.4
9	48.3	54.3	50.8	9	44.6	42.1	39.6	9	47.2	42.3	45.7	9	25.9	30.7	28.6
10	68.3	63.6	66.4	10	27.8	20.6	26.8	10	51.6	54.3	49.8	10	36.2	39.3	40.8
Figure 2C
	WT DMSO				Irp2-/- DMSO				Irp2-/- PT2385				Irp2-/- PX-478
1	96	78	73	1	33	37	42	1	89	67	74	1	43	37	36
2	82	54	67	2	31	28	37	2	43	31	34	2	68	74	72
3	47	54	41	3	34	27	36	3	69	58	57	3	28	26	35
4	88	69	64	4	43	37	25	4	57	49	42	4	33	27	24
5	94	98	84	5	55	67	73	5	69	76	54	5	34	37	41
6	48	56	49	6	33	24	39	6	48	39	33	6	21	26	32
7	73	89	76	7	49	33	36	7	98	84	87	7	58	66	49
8	69	78	54	8	36	28	31	8	67	55	69	8	17	33	24
9	78	64	72	9	53	48	67	9	54	49	44	9	31	28	34
10	64	47	83	10	24	21	33	10	78	84	76	10	19	32	27
Figure 2D
	WT DMSO	Irp2-/- DMSO	Irp2-/- PT2385
1	10.81	9.37	9.8
2	9.93	5.77	9.61
3	9.31	5.33	10.46
4	11.2	5.21	9.17
5	9.18	4.73	9.36
Figure 2E
	WT DMSO	Irp2-/- DMSO	Irp2-/- PT2385
1	163	97	130
2	127	118	125
3	138	108	142
4	145	88	125
5	143	96	122
Figure 2F
	WT DMSO	Irp2-/- DMSO	Irp2-/- PT2385
1	51.3	23.7	40.1
2	43.9	36.3	40.1
3	46.8	29.6	40.2
4	41.3	22.6	38.9
5	42.6	20.3	44.2
Figure 2G
	WT DMSO	Irp2-/- DMSO	Irp2-/- PT2385
1	48	42.9	41.7
2	48.5	43.4	44.2
3	47.5	42.9	43.8
4	50.3	41.1	41.3
5	46.5	38.8	42.3
Figure 2H
EPO	WT DMSO 1	WT DMSO 2	WT DMSO 3	Irp2-/- DMSO 1	Irp2-/- DMSO 2	Irp2-/- DMSO 3	Irp2-/- PT2385 1	Irp2-/- PT2385 2	Irp2-/- PT2385 3
	28.7372	27.884	28.6194	26.5625	25.6169	26.0747	27.9317	29.4001	28.0749
	28.8819	27.8576	28.5731	26.4792	25.4419	26.6973	27.7984	29.1895	28.6632
	28.1176	27.8924	28.4621	26.0919	25.2889	26.1395	28.115	29.1107	28.55
Actin
	16.7638	16.8724	16.827	16.633	16.3012	16.1271	16.1447	17.0723	16.1835
	16.5519	16.5912	17.0668	16.5219	16.2489	16.2746	16.0769	17.1623	16.1564
	16.5471	16.676	17.0823	16.1343	16.1411	17.2346	16.2204	16.8183	16.1295
Figure 2I
WT DMSO 1	WT DMSO 2	WT DMSO 3	Irp2-/- DMSO 1	Irp2-/- DMSO 2	Irp2-/- DMSO 3	Irp2-/- PT2385 1	Irp2-/- PT2385 2	Irp2-/- PT2385 3
0.168	0.217	0.223	0.332	0.289	0.302	0.152	0.177	0.178
0.223	0.233	0.242	0.332	0.301	0.36	0.162	0.231	0.191
0.243	0.209	0.219	0.333	0.342	0.343	0.159	0.226	0.156
Figure 2J
	Blank control	WT DMSO 1	WT DMSO 2	WT DMSO 3	Irp2-/- DMSO 1	Irp2-/- DMSO 2	Irp2-/- DMSO 3	Irp2-/- PT2385 1	Irp2-/- PT2385 2	Irp2-/- PT2385 3
1	0.074	0.132	0.097	0.13	0.156	0.156	0.143	0.118	0.127	0.13
2	0.068	0.121	0.108	0.128	0.159	0.159	0.136	0.123	0.1478	0.122
Figure 2K
	Blank control	WT DMSO 1	WT DMSO 2	WT DMSO 3	Irp2-/- DMSO 1	Irp2-/- DMSO 2	Irp2-/- DMSO 3	Irp2-/- PT2385 1	Irp2-/- PT2385 2	Irp2-/- PT2385 3
1	0.064	0.196	0.212	0.203	0.148	0.167	0.154	0.204	0.196	0.218
2	0.072	0.187	0.197	0.189	0.162	0.156	0.147	0.213	0.231	0.193
Figure 2L
Hepcidin	WT DMSO 1	WT DMSO 2	WT DMSO 3	Irp2-/- DMSO 1	Irp2-/- DMSO 2	Irp2-/- DMSO 3	Irp2-/- PT2385 1	Irp2-/- PT2385 2	Irp2-/- PT2385 3
	17.1452	17.3583	17.0233	16.7876	16.2978	17.9771	17.635	17.8724	17.1671
	17.3927	17.0224	17.715	16.7548	16.8811	17.8098	17.5679	17.5912	17.2746
	17.4718	17.3773	17.1727	16.8034	16.1428	18.1927	17.1846	17.676	17.24
Actin
	16.4816	16.7493	17.1423	16.5426	16.1276	17.8842	16.8025	16.7386	16.5319
	16.7017	16.8167	16.203	16.4777	16.5224	17.9977	16.766	16.8191	16.5811
	16.8073	16.9917	16.3061	16.493	16.4454	17.8943	16.8004	16.7497	16.2585
Figure 2M
WT DMSO 1	WT DMSO 2	WT DMSO 3	Irp2-/- DMSO 1	Irp2-/- DMSO 2	Irp2-/- DMSO 3	Irp2-/- PT2385 1	Irp2-/- PT2385 2	Irp2-/- PT2385 3
0.158	0.237	0.243	0.332	0.298	0.3	0.132	0.187	0.188
0.23	0.24	0.232	0.312	0.301	0.295	0.142	0.201	0.192
0.213	0.239	0.221	0.32	0.335	0.333	0.159	0.206	0.166
Figure 2N
	Blank control	WT DMSO 1	WT DMSO 2	WT DMSO 3	Irp2-/- DMSO 1	Irp2-/- DMSO 2	Irp2-/- DMSO 3	Irp2-/- PT2385 1	Irp2-/- PT2385 2	Irp2-/- PT2385 3
1	0.1	0.156	0.156	0.143	0.196	0.172	0.203	0.168	0.167	0.154
2	0.109	0.159	0.147	0.136	0.187	0.18	0.189	0.162	0.156	0.171
Figure 2P
	NcoA4 1	NcoA4 2	NcoA4 3	Ferritin-H 1	Ferritin-H 2	Ferritin-H 3	Gapdh 1	Gapdh 2	Gapdh 3
WT DMSO	14126.6	12398.9	10943.5	8966.15	6559.26	6072.26	15481.7	15706.7	13317.5
Irp2-/- DMSO	7831.79	7232.2	8923.5	15976.9	20463.6	24066.3	11264.1	10308.9	11802.8
Irp2-/- PT2385	18134	18216.9	14514.9	10787	8728.69	3742.53	14199.7	13931	15171.5
Figure 3D
Cerebellum	WT DMSO	Irp2-/- DMSO	Irp2-/- PT2385
	0.75	0.555556	0.75
	0.8	0.285714	0.666667
	0.625	0.25	0.555556
Spinal cord	WT DMSO	Irp2-/- DMSO	Irp2-/- PT2385
	0.857143	0.2	0.75
	0.8	0.285714	0.8
	0.75	0.2	0.571429
Figure 4B
		HIF2 1	HIF2 2	HIF2 3	HIF2 4	Fxn 1	Fxn 2	Fxn 3	Fxn 4	Iscu 1	Iscu 2	Iscu 3	Iscu 4	Ndufs1 1	Ndufs1 2	Ndufs1 3	Ndufs1 4	SdhB 1	SdhB 2	SdhB 3	SdhB 4	Uqcrfs1 1	Uqcrfs1 2	Uqcrfs1 3	Uqcrfs1 4	actin 1	actin 2	actin 3	actin 4
Cerebellum	WT DMSO	7702.48	6819.48	8194.18	8510.77	11391.3	9507.35	10935.5	12314.6	13232.9	15994.9	15481.4	15492.5	12040.2	11638.3	10897.8	11379.9	11907.4	13901.6	14850.3	15057.2	13975.1	12032.3	11262.5	9106.06	11813.2	10987.4	13505.9	12650.4
	Irp2-/- DMSO	14369.5	13805.8	12270.3	8373.55	8880.89	8290.48	6981.35	10028.4	13171.1	11992.5	10423	12602.2	7868.48	8734.77	7101.18	6279.06	6476.48	6118.06	5871.65	8083.82	4848.65	5641.18	5153.77	8770.77	14230.6	14727.2	13584.1	13329.2
	Irp2-/- PT2385	6363.48	6823.35	5328.01	4723.94	10246.4	14299.8	8845.96	10535.4	15861.2	15757.1	11534.4	11088.6	9514.01	9239.01	8332.89	7509.48	10015.2	9199.77	6267.65	6183.18	7853.06	7753.11	8134.35	5852.31	12838.6	11041.9	8644.19	8001.16
Figure 4D
		HIF2 1	HIF2 2	HIF2 3	HIF2 4	Fxn 1	Fxn 2	Fxn 3	Fxn 4	Iscu 1	Iscu 2	Iscu 3	Iscu 4	Ndufs1 1	Ndufs1 2	Ndufs1 3	Ndufs1 4	SdhB 1	SdhB 2	SdhB 3	SdhB 4	Uqcrfs1 1	Uqcrfs1 2	Uqcrfs1 3	Uqcrfs1 4	actin 1	actin 2	actin 3	actin 4
Spinal cord	WT DMSO	9015.18	9651.77	10000.2	10303.1	12880	13883.2	12186.8	13183.8	11489	12122.5	12157.1	12470.7	14680.9	13021.6	13477.2	10710.7	10697.4	13261.4	12567.8	15866.2	9354.31	13224.5	11917	13340.8	10346.8	9337.18	8220.89	8991.06
	Irp2-/- DMSO	14470.3	13674.3	15277.8	13410.4	11073.5	8343.35	11285.8	9063.18	7892.23	6554.35	7642.65	11751.1	5275.77	2663.11	4530.18	5286.06	8598.82	7787.11	6904.82	6397.6	8064.35	8678.94	7997.53	10206.4	9356.18	9922.65	9520.28	10546.2
	Irp2-/- PT2385	5162.11	6745.77	6752.77	8160.48	13999.8	14175.6	13115.2	12538	15142.9	13319.4	10882.4	10173.3	9651.77	8682.43	9988.23	9870.43	11773.9	12868.8	9704.77	10229.5	15479.4	14270.2	13330.9	13115.7	10860.4	10574.7	10614.6	9090.08
Figure 4E
Complex Ⅰ				Protein concentration
	A1	A2		Blank control	0.29	0.275
WT DMSO 1	1.124	1.11		WT DMSO 1	0.778	0.772
WT DMSO 2	1.101	1.088		WT DMSO 2	0.887	0.881
WT DMSO 3	1.136	1.125		WT DMSO 3	0.825	0.839
WT DMSO 4	1.226	1.214		WT DMSO 4	0.868	0.851
WT DMSO 5	1.375	1.357		WT DMSO 5	0.814	0.822
Irp2-/- DMSO 1	0.987	0.978		Irp2-/- DMSO 1	0.898	0.886
Irp2-/- DMSO 2	0.996	0.99		Irp2-/- DMSO 2	0.811	0.811
Irp2-/- DMSO 3	1.107	1.099		Irp2-/- DMSO 3	0.835	0.806
Irp2-/- DMSO 4	0.879	0.873		Irp2-/- DMSO 4	0.829	0.781
Irp2-/- DMSO 5	0.949	0.941		Irp2-/- DMSO 5	0.856	0.837
Irp2-/- PT2385 1	1.385	1.379		Blank control	0.298	0.277
Irp2-/- PT2385 2	0.937	0.93		Irp2-/- PT2385 1	0.668	0.686
Irp2-/- PT2385 3	1.116	1.107		Irp2-/- PT2385 2	0.646	0.593
Irp2-/- PT2385 4	0.679	0.674		Irp2-/- PT2385 3	0.73	0.721
Irp2-/- PT2385 5	1.092	1.084		Irp2-/- PT2385 4	0.569	0.548
				Irp2-/- PT2385 5	0.664	0.641
Complex Ⅱ
				Protein concentration
	A1	A2		Blank control	0.29	0.275
WT DMSO 1	0.304	0.28		WT DMSO 1	0.778	0.772
WT DMSO 2	0.281	0.258		WT DMSO 2	0.887	0.881
WT DMSO 3	0.316	0.295		WT DMSO 3	0.825	0.839
WT DMSO 4	0.406	0.384		WT DMSO 4	0.868	0.851
WT DMSO 5	0.555	0.527		WT DMSO 5	0.814	0.822
Irp2-/- DMSO 1	0.167	0.155		Irp2-/- DMSO 1	0.898	0.886
Irp2-/- DMSO 2	0.176	0.167		Irp2-/- DMSO 2	0.811	0.811
Irp2-/- DMSO 3	0.287	0.276		Irp2-/- DMSO 3	0.835	0.806
Irp2-/- DMSO 4	0.059	0.05		Irp2-/- DMSO 4	0.829	0.781
Irp2-/- DMSO 5	0.129	0.118		Irp2-/- DMSO 5	0.856	0.837
Irp2-/- PT2385 1	0.565	0.552		Blank control	0.298	0.277
Irp2-/- PT2385 2	0.117	0.107		Irp2-/- PT2385 1	0.668	0.686
Irp2-/- PT2385 3	0.296	0.284		Irp2-/- PT2385 2	0.646	0.593
Irp2-/- PT2385 4	0.159	0.147		Irp2-/- PT2385 3	0.73	0.721
Irp2-/- PT2385 5	0.278	0.263		Irp2-/- PT2385 4	0.569	0.548
				Irp2-/- PT2385 5	0.664	0.641
Figure 4F
Complex Ⅰ				Protein concentration
	A1	A2		Blank control	0.293	0.3
WT DMSO 1	1.237	1.224		WT DMSO 1	0.698	0.703
WT DMSO 2	1.369	1.351		WT DMSO 2	0.63	0.61
WT DMSO 3	1.117	1.103		WT DMSO 3	0.601	0.594
WT DMSO 4	1.229	1.212		WT DMSO 4	0.699	0.659
WT DMSO 5	1.256	1.241		WT DMSO 5	0.687	0.665
Irp2-/- DMSO 1	1.098	1.087		Irp2-/- DMSO 1	0.79	0.801
Irp2-/- DMSO 2	1.397	1.385		Irp2-/- DMSO 2	0.831	0.778
Irp2-/- DMSO 3	1.402	1.391		Irp2-/- DMSO 3	0.799	0.809
Irp2-/- DMSO 4	0.998	0.991		Irp2-/- DMSO 4	0.579	0.585
Irp2-/- DMSO 5	0.879	0.87		Irp2-/- DMSO 5	0.591	0.584
Irp2-/- PT2385 1	1.225	1.216		Blank control	0.298	0.277
Irp2-/- PT2385 2	1.119	1.108		Irp2-/- PT2385 1	0.526	0.53
Irp2-/- PT2385 3	1.014	1.002		Irp2-/- PT2385 2	0.498	0.516
Irp2-/- PT2385 4	0.997	0.989		Irp2-/- PT2385 3	0.526	0.527
Irp2-/- PT2385 5	1.132	1.121		Irp2-/- PT2385 4	0.448	0.459
				Irp2-/- PT2385 5	0.535	0.548
Complex Ⅱ
				Protein concentration
	A1	A2		Blank control	0.293	0.3
WT DMSO 1	0.497	0.474		WT DMSO 1	0.698	0.703
WT DMSO 2	0.629	0.601		WT DMSO 2	0.63	0.61
WT DMSO 3	0.377	0.353		WT DMSO 3	0.601	0.594
WT DMSO 4	0.489	0.462		WT DMSO 4	0.699	0.659
WT DMSO 5	0.516	0.491		WT DMSO 5	0.687	0.665
Irp2-/- DMSO 1	0.358	0.344		Irp2-/- DMSO 1	0.79	0.801
Irp2-/- DMSO 2	0.657	0.642		Irp2-/- DMSO 2	0.831	0.778
Irp2-/- DMSO 3	0.662	0.648		Irp2-/- DMSO 3	0.799	0.809
Irp2-/- DMSO 4	0.258	0.248		Irp2-/- DMSO 4	0.579	0.585
Irp2-/- DMSO 5	0.139	0.127		Irp2-/- DMSO 5	0.591	0.584
Irp2-/- PT2385 1	0.489	0.473		Blank control	0.298	0.277
Irp2-/- PT2385 2	0.379	0.364		Irp2-/- PT2385 1	0.526	0.53
Irp2-/- PT2385 3	0.281	0.262		Irp2-/- PT2385 2	0.498	0.516
Irp2-/- PT2385 4	0.257	0.246		Irp2-/- PT2385 3	0.526	0.527
Irp2-/- PT2385 5	0.398	0.381		Irp2-/- PT2385 4	0.448	0.459
				Irp2-/- PT2385 5	0.535	0.548
Figure 4G
	A1	A2		Protein concentration
WT DMSO 1	35943	36592		Blank control	0.338	0.312
WT DMSO 2	37548	36597		WT DMSO 1	0.708	0.694
WT DMSO 3	39887	41227		WT DMSO 2	0.686	0.702
WT DMSO 4	33459	35667		WT DMSO 3	0.77	0.754
WT DMSO 5	36987	34325		WT DMSO 4	0.609	0.588
Irp2-/- DMSO 1	17685	15432		WT DMSO 5	0.704	0.696
Irp2-/- DMSO 2	11223	13257		Irp2-/- DMSO 1	0.566	0.523
Irp2-/- DMSO 3	16854	16998		Irp2-/- DMSO 2	0.538	0.557
Irp2-/- DMSO 4	13225	11345		Irp2-/- DMSO 3	0.566	0.589
Irp2-/- DMSO 5	16798	15699		Irp2-/- DMSO 4	0.488	0.5
Irp2-/- PT2385 1	25697	26678		Irp2-/- DMSO 5	0.575	0.543
Irp2-/- PT2385 2	28941	26598		Irp2-/- PT2385 1	0.622	0.617
Irp2-/- PT2385 3	24312	25669		Irp2-/- PT2385 2	0.654	0.633
Irp2-/- PT2385 4	27886	28859		Irp2-/- PT2385 3	0.598	0.607
Irp2-/- PT2385 5	24321	25669		Irp2-/- PT2385 4	0.631	0.614
				Irp2-/- PT2385 5	0.654	0.661
Figure 4H
	A1	A2		Protein concentration
WT DMSO 1	28520	28160		Blank control	0.314	0.32
WT DMSO 2	30125	28165		WT DMSO 1	0.798	0.763
WT DMSO 3	32464	32795		WT DMSO 2	0.711	0.695
WT DMSO 4	26036	27235		WT DMSO 3	0.735	0.744
WT DMSO 5	29564	25893		WT DMSO 4	0.729	0.711
Irp2-/- DMSO 1	31362	31155		WT DMSO 5	0.756	0.728
Irp2-/- DMSO 2	32967	31160		Irp2-/- DMSO 1	0.738	0.712
Irp2-/- DMSO 3	29887	28643		Irp2-/- DMSO 2	0.67	0.634
Irp2-/- DMSO 4	32330	30230		Irp2-/- DMSO 3	0.641	0.617
Irp2-/- DMSO 5	35987	28888		Irp2-/- DMSO 4	0.739	0.693
Irp2-/- PT2385 1	45996	42335		Irp2-/- DMSO 5	0.727	0.756
Irp2-/- PT2385 2	38765	39228		Irp2-/- PT2385 1	0.788	0.765
Irp2-/- PT2385 3	39227	32347		Irp2-/- PT2385 2	0.747	0.722
Irp2-/- PT2385 4	33227	31286		Irp2-/- PT2385 3	0.839	0.517
Irp2-/- PT2385 5	35987	32129		Irp2-/- PT2385 4	0.619	0.634
				Irp2-/- PT2385 5	0.631	0.617
Figure 5A
LdhA				Glut1			Hk2			Edn1			Actin
WT DMSO 1	17.1321	16.9628	17.0303	17.8148	17.8196	18.0221	18.8541	18.5177	19.3498	21.8057	21.6683	21.5984	14.8811	14.8129	14.7945
WT DMSO 2	16.7278	16.8385	16.8381	17.8633	18.0587	17.8447	18.5941	19.8851	19.4037	21.8052	21.9584	21.9967	15.5031	15.4855	15.5388
WT DMSO 3	18.1123	18.0231	18.1456	19.0431	19.1321	19.2287	20.1034	20.7654	19.8438	23.4479	23.6849	23.7781	16.0123	15.9563	18.9841
Irp2-/- DMSO 1	15.3733	15.9842	15.5596	16.714	16.752	15.9881	18.3215	18.8859	18.5436	21.0132	20.9981	21.0872	15.5617	15.5544	15.6053
Irp2-/- DMSO 2	16.3421	16.3879	16.3547	17.3413	17.1361	17.1908	17.5871	18.9044	17.6152	21.2172	21.2353	21.1059	15.8108	15.7867	15.6769
Irp2-/- DMSO 3	15.9573	15.8947	15.8465	16.3427	16.5988	16.5493	17.3694	18.082	17.8453	20.6782	20.0923	20.3564	15.3321	15.5894	15.4432
Irp2-/- PT2385 1	16.3578	16.2327	16.2983	17.8847	17.6875	17.8654	19.6413	18.8127	19.0574	21.4568	21.3928	21.4955	15.342	15.3215	15.4936
Irp2-/- PT2385 2	16.6259	16.8895	16.8474	17.4562	17.5967	17.5844	18.3759	19.5733	18.8574	22.0332	21.9587	21.9964	15.6212	15.9355	15.7406
Irp2-/- PT2385 3	17.0135	16.9987	17.1583	17.8941	17.9438	17.8769	18.9743	18.8791	19.2139	22.1289	22.3451	22.1192	15.6894	15.7783	15.6454
Figure 5B
LdhA				Glut1			Hk2			Edn1			Actin
WT DMSO 1	18.3158	18.324	18.285	19.0037	19.1321	18.9655	22.6357	22.5876	22.6631	23.1713	23.0973	23.1605	16.4491	16.3293	16.2809
WT DMSO 2	18.1583	18.5588	18.4216	19.0114	18.9803	18.9749	21.9862	22.0379	22.2758	23.2691	23.304	23.2891	16.3366	16.182	16.2384
WT DMSO 3	18.3459	18.4237	18.4677	19.1032	19.2854	19.1859	22.8574	22.4673	21.8764	22.9968	23.017	23.0895	16.1431	16.2235	16.3754
Irp2-/- DMSO 1	17.2159	17.0154	16.8857	17.4958	17.6659	17.4329	20.4451	20.8953	20.5436	20.5154	20.5575	20.5432	16.2357	16.026	16.1408
Irp2-/- DMSO 2	16.0159	16.2851	16.2057	17.2437	17.1851	17.2953	20.0947	20.3829	19.6758	21.3562	21.2895	21.2756	16.0265	16.0762	16.0742
Irp2-/- DMSO 3	16.8762	16.965	16.8845	17.6438	17.4339	17.6698	20.7159	20.4965	20.8643	20.6957	20.7864	20.9642	15.9847	15.9987	15.9654
Irp2-/- PT2385 1	16.6847	16.7895	16.7793	17.3285	17.4988	17.4861	20.0196	19.8829	20.3594	21.3689	21.2285	21.2583	15.2045	15.0878	15.0793
Irp2-/- PT2385 2	17.5964	17.5841	17.3958	18.8564	18.9967	18.8863	21.2761	21.3578	21.4426	22.0149	21.8894	21.8765	16.1728	16.2237	16.2459
Irp2-/- PT2385 3	18.3451	18.132	18.6782	18.6013	18.5984	18.5165	21.8649	22.0387	21.2259	22.3471	22.2589	22.2318	16.3569	16.6437	16.5589
Figure 5D
		LdhA 1	LdhA 2	LdhA 3	LdhA 4	Glut1 1	Glut1 2	Glut1 3	Glut1 4	Hk2 1	Hk2 2	Hk2 3	Hk2 4	Actin 1	Actin 2	Actin 3	Actin 4
Cerebellum	WT DMSO	6132.72	7387.89	8288.6	7932.06	2699.23	4739.18	5058.6	4843.35	7711.06	9173.89	8475.31	10422.1	8454.72	9626.77	11494.9	13239.6
	Irp2-/- DMSO	6132.72	7387.89	8288.6	7932.06	10428.3	11065.3	8639.48	11355	13690.9	14986.2	14617.4	14394.6	13277.2	12071.8	11387.4	9538.06
	Irp2-/- PT2385	7676.18	6697.6	5689.89	5219.45	5139.79	5565.65	5195.89	4125.94	9876.77	9129.65	8001.48	6616.65	10810.2	11070.8	8308.23	6827.48
Figure 5F
		LdhA 1	LdhA 2	LdhA 3	LdhA 4	Glut1 1	Glut1 2	Glut1 3	Glut1 4	Hk2 1	Hk2 2	Hk2 3	Hk2 4	Actin 1	Actin 2	Actin 3	Actin 4
Spinal cord	WT DMSO	6160.23	7790.77	6623.77	7259.06	5270.48	5142.23	5451.06	5010.53	7387.31	8186.23	8631.94	8355.77	14073.4	12539.5	12587.1	13754.6
	Irp2-/- DMSO	13671.3	14702.3	13153.7	11222.6	25044.3	21060.9	27298	28316.2	13441	13099.3	10606.8	11023.2	13641.1	11013.1	13105.5	13151.6
	Irp2-/- PT2385	3778.53	3205.65	2639.48	3344.06	7348.11	8633.31	6672.53	5764.23	7624.72	8151.89	7754.82	5625.13	11971.4	11261.2	10860.6	8732.48
Figure 5G
	A1	A2		Protein concentration
Blank control	0.072	0.245		Blank control	0.29	0.275
WT DMSO 1	0.106	0.112		WT DMSO 1	0.778	0.772
WT DMSO 2	0.133	0.119		WT DMSO 2	0.887	0.881
WT DMSO 3	0.126	0.127		WT DMSO 3	0.825	0.839
WT DMSO 4	0.144	0.139		WT DMSO 4	0.868	0.851
WT DMSO 5	0.134	0.128		WT DMSO 5	0.814	0.822
Irp2-/- DMSO 1	0.147	0.144		Irp2-/- DMSO 1	0.898	0.886
Irp2-/- DMSO 2	0.155	0.143		Irp2-/- DMSO 2	0.811	0.811
Irp2-/- DMSO 3	0.135	0.129		Irp2-/- DMSO 3	0.835	0.806
Irp2-/- DMSO 4	0.169	0.154		Irp2-/- DMSO 4	0.829	0.781
Irp2-/- DMSO 5	0.178	0.166		Irp2-/- DMSO 5	0.856	0.837
Irp2-/- PT2385 1	0.112	0.107		Blank control	0.298	0.277
Irp2-/- PT2385 2	0.108	0.117		Irp2-/- PT2385 1	0.668	0.686
Irp2-/- PT2385 3	0.117	0.108		Irp2-/- PT2385 2	0.646	0.593
Irp2-/- PT2385 4	0.102	0.105		Irp2-/- PT2385 3	0.73	0.721
Irp2-/- PT2385 5	0.117	0.104		Irp2-/- PT2385 4	0.569	0.548
				Irp2-/- PT2385 5	0.664	0.641
Figure 5H
	A1	A2		Protein concentration
Blank control	0.068	0.237		Blank control	0.293	0.3
WT DMSO 1	0.107	0.098		WT DMSO 1	0.698	0.703
WT DMSO 2	0.097	0.104		WT DMSO 2	0.63	0.61
WT DMSO 3	0.087	0.095		WT DMSO 3	0.601	0.594
WT DMSO 4	0.112	0.095		WT DMSO 4	0.699	0.659
WT DMSO 5	0.117	0.106		WT DMSO 5	0.687	0.665
Irp2-/- DMSO 1	0.134	0.117		Irp2-/- DMSO 1	0.79	0.801
Irp2-/- DMSO 2	0.128	0.117		Irp2-/- DMSO 2	0.831	0.778
Irp2-/- DMSO 3	0.137	0.129		Irp2-/- DMSO 3	0.799	0.809
Irp2-/- DMSO 4	0.104	0.109		Irp2-/- DMSO 4	0.579	0.585
Irp2-/- DMSO 5	0.121	0.107		Irp2-/- DMSO 5	0.591	0.584
Irp2-/- PT2385 1	0.096	0.087		Blank control	0.298	0.277
Irp2-/- PT2385 2	0.088	0.094		Irp2-/- PT2385 1	0.526	0.53
Irp2-/- PT2385 3	0.083	0.087		Irp2-/- PT2385 2	0.498	0.516
Irp2-/- PT2385 4	0.088	0.079		Irp2-/- PT2385 3	0.526	0.527
Irp2-/- PT2385 5	0.089	0.096		Irp2-/- PT2385 4	0.448	0.459
				Irp2-/- PT2385 5	0.535	0.548
